# Supplementary material for: Structure-Based Design of Head-Only Fusion Glycoprotein Immunogens for Respiratory Syncytial Virus
Source: PLoS One. 2016 Jul 27;11(7):e0159709. doi: 10.1371/journal.pone.0159709 (PMC4963090; doi:10.1371/journal.pone.0159709)
Supplement: S1 Table — (XLSX) [file pone.0159709.s007.xlsx]

## Sheet: Head-only table
S1 Table. Amino acid sequences of head-only RSV F immunogens
Design number	Sequencea
Domain III monomer (30 total)
i-66	MDSKGSSQKGSRLLLLLVVSNLLLPQGVVGQTGWYTSVITIELSNIKENKCNGTDAKVKLIKQELDKYKNAVTELQLLGSGGGSGASGVAVCKVLHLEGEVNKIKSALLSTNKAVVSLSNGVSVLTFKVLDLKNFIDKQLLPIMNKQSCSISNIELVIEFQQMNNRLLEITREFSVNAGVTTPVSTYMLTNSELLSLINDMPITNDQKKLMSNNVQIVRQQSYSIMCIIKEEVLAYVVQLPLYGGLVPRGSHHHHHHSAWSHPQFEK
i-69	MDSKGSSQKGSRLLLLLVVSNLLLPQGVVGQTGWYTSVITICLSNIKENKCNGTDAKVKLIKQELDKYKNAVTELQLLGSGGGSGASGVAVCKVLHLEGEVNKIKSALLSTNKAVVSLSNGVSVLTFKVLDLCNFIDKQLLPIMNKQSCSISNIELVIEFQQMNNRLLEITREFSVNAGVTTPVSTYMLTNSELLSLINDMPITNDQKKLMSNNVQIVRQQSYSIMCIIKEEVLAYVVQLPLYGGLVPRGSHHHHHHSAWSHPQFEK
i-186	MPMGSLQPLATLYLLGMLVASVLAQQSAIASGVAVCKVLHLEGEVNKIKSALLSTNKAVVSLSNGVSVLTFKVLDLKNYIDKQLLPILNKQSCSISNIETVIEFQQKNNRLLEITREFSVNAGVTTPVSTYMLTNSELLSLINDMPITNDQKKLMSNNVQIVRQQSYSIMCIIKEEVLAYVVQLPLYGGSGGTGWYTSVITIELSNIKENKCNGTDAKVKLIKQELDKYKNAVTELQLLMQSTPATNNGGLVPRGSHHHHHHSAWSHPQFEK
i-189	MPMGSLQPLATLYLLGMLVASVLAQQSAIASGVAVCKVLHKEGEVNKIKSALLSTNKATVSLSNGVSVLTFKVLDLKNYIDKQLLPILNKQSCSISNIETVIEFQQKNNRLLEITREFSVNAGVTTPVSTYMLTNSELKSLINDMPITNDQKKLMSNNVQIVRQQSYSIMCIIKEEVLAYVVQLPLYGGSGGTGWYTSVITIELSNIKENKCNGTDAKVKLIKQELDKYKNAVTELQLLMQSTPATNNGGLVPRGSHHHHHHSAWSHPQFEK
i-192	MPMGSLQPLATLYLLGMLVASVLAQQSAIASGTAVCKVLHKEGEVNKIKSALLSTNKATVSLSNGTSVLTFKVLDLKNYIDKQLLPILNKQSCSISNIETVIEFQQKNNRLLEITREFSVNAGVTTPVSTYMLTNSELKSLINDMPITNDQKKKMSNNVQQVRQQSYSIMCIIKEEVLAYVVQLPLYGGSGGTGWYTSVITIELSNIKENKCNGTDAKVKLIKQELDKYKNAVTELQLLMQSTPATNNGGLVPRGSHHHHHHSAWSHPQFEK
i-195	MPMGSLQPLATLYLLGMLVASVLAQQSAIASGVAVCKVLHKEGEVNKIKSALLSTNKATVSLSNGVSVLTFKVLDLKNYIDKQLLPILNKQSCSISNIETVFEFQQKNNRLLEITREFSVNAGVTTPVSTYMLTNSELKSLINDMPITNDQKKLMSNNVQIVRQQSYSIMCIIKEEVLAYVVQLPLYGGSGGTGWYTSVITIELSNIKENKCNGTDAKVKLIKQELDKYKNAVTELQLLMQSTPATNNGGLVPRGSHHHHHHSAWSHPQFEK
i-198	MPMGSLQPLATLYLLGMLVASVLAQQSCAIASGVAVCKVLHKEGEVNKIKSALLSTNKATVSLSNGVSVLTFKVLDLKNYIDKQLLPILNKQSCSISNIETVIEFQQKNNRLLEITREFSVNAGVTTPVSTYMLTNSELKSLINDMPITNDQKKLMSNNVQIVRQQSYSIMCIIKEEVLAYVVQLPLYGGSGGTGWYTSVITIELSNIKENKCNGTDAKVKLIKQELDKYKNAVTELQLLMQSTPATNGCQGGLVPRGSHHHHHHSAWSHPQFEK
i-201	MPMGSLQPLATLYLLGMLVASVLAQQSAIASGVAVCKVLHKEGEVNKIKSALLSTNKATVSLSNGVSVLTFKVLDLKNYIDKQLLPILNKQSCSISNQETVQEFQQKNNRLLEITREFSSNAGVTTPVSTYMLTNSELKSLINDMPITNDQKKLMSNNVQIVRQQSYSIMCIIKEEVLAYVVQLPLYGGSGGTGWYTSVITIELSNIKENKCNGTDAKVKKIKQELDKYKNAVTELQLLMQSTPATNNGGLVPRGSHHHHHHSAWSHPQFEK
i-204	MPMGSLQPLATLYLLGMLVASVLAQQSAIASGTAVCKVLHKEGEVNKIKSALLSTNKATVSLSNGTSVLTFKVLDLKNYIDKQLLPILNKQSCSISNQETVQEFQQKNNRLLEITREFSSNAGVTTPVSTYMLTNSELKSLINDMPITNDQKKKMSNNVQQVRQQSYSIMCIIKEEVLAYVVQLPLYGGSGGTGWYTSVITIELSNIKENKCNGTDAKVKKIKQELDKYKNAVTELQLLMQSTPATNNGGLVPRGSHHHHHHSAWSHPQFEK
i-234	MPMGSLQPLATLYLLGMLVASVLAQQSAIASGVAVCKVLHLEGEVNKIKSALLSTNKAVVSLSNGVSVLTFKVLDLKNYIDKQLLPILNKQSCSISNIETVIEFQQKNNRLLEITREFSVNCGVTTPVSTYMLTNSELLSLINDMPITNDQKKLMSNNVQIVRQQSYSIMCIIKEEVLAYVVQLPLYGGSGGTGWYTSVITIELSNIKENKCNGTDAKVKLIKQELDKYKNAVTELQLLMQSTPATNNGGLVPRGSHHHHHHSAWSHPQFEK
i-237	MPMGSLQPLATLYLLGMLVASVLAQQSAIASGVAVCKVLHKEGEVNKIKSALLSTNKATVSLSNGVSVLTFKVLDLKNYIDKQLLPILNKQSCSISNIETVIEFQQKNNRLLEITREFSVNCGVTTPVSTYMLTNSELKSLINDMPITNDQKKLMSNNVQIVRQQSYSIMCIIKEEVLAYVVQLPLYGGSGGTGWYTSVITIELSNIKENKCNGTDAKVKLIKQELDKYKNAVTELQLLMQSTPATNNGGLVPRGSHHHHHHSAWSHPQFEK
i-240	MPMGSLQPLATLYLLGMLVASVLAQQSAIASGTAVCKVLHKEGEVNKIKSALLSTNKATVSLSNGTSVLTFKVLDLKNYIDKQLLPILNKQSCSISNIETVIEFQQKNNRLLEITREFSVNCGVTTPVSTYMLTNSELKSLINDMPITNDQKKKMSNNVQQVRQQSYSIMCIIKEEVLAYVVQLPLYGGSGGTGWYTSVITIELSNIKENKCNGTDAKVKLIKQELDKYKNAVTELQLLMQSTPATNNGGLVPRGSHHHHHHSAWSHPQFEK
i-243	MPMGSLQPLATLYLLGMLVASVLAQQSAIASGVAVCKVLHKEGEVNKIKSALLSTNKATVSLSNGVSVLTFKVLDLKNYIDKQLLPILNKQSCSISNIETVFEFQQKNNRLLEITREFSVNCGVTTPVSTYMLTNSELKSLINDMPITNDQKKLMSNNVQIVRQQSYSIMCIIKEEVLAYVVQLPLYGGSGGTGWYTSVITIELSNIKENKCNGTDAKVKLIKQELDKYKNAVTELQLLMQSTPATNNGGLVPRGSHHHHHHSAWSHPQFEK
i-246	MPMGSLQPLATLYLLGMLVASVLAQQSCAIASGVAVCKVLHKEGEVNKIKSALLSTNKATVSLSNGVSVLTFKVLDLKNYIDKQLLPILNKQSCSISNIETVIEFQQKNNRLLEITREFSVNCGVTTPVSTYMLTNSELKSLINDMPITNDQKKLMSNNVQIVRQQSYSIMCIIKEEVLAYVVQLPLYGGSGGTGWYTSVITIELSNIKENKCNGTDAKVKLIKQELDKYKNAVTELQLLMQSTPATNGCQGGLVPRGSHHHHHHSAWSHPQFEK
i-249	MPMGSLQPLATLYLLGMLVASVLAQQSAIASGVAVCKVLHKEGEVNKIKSALLSTNKATVSLSNGVSVLTFKVLDLKNYIDKQLLPILNKQSCSISNQETVQEFQQKNNRLLEITREFSSNCGVTTPVSTYMLTNSELKSLINDMPITNDQKKLMSNNVQIVRQQSYSIMCIIKEEVLAYVVQLPLYGGSGGTGWYTSVITIELSNIKENKCNGTDAKVKKIKQELDKYKNAVTELQLLMQSTPATNNGGLVPRGSHHHHHHSAWSHPQFEK
i-252	MPMGSLQPLATLYLLGMLVASVLAQQSAIASGTAVCKVLHKEGEVNKIKSALLSTNKATVSLSNGTSVLTFKVLDLKNYIDKQLLPILNKQSCSISNQETVQEFQQKNNRLLEITREFSSNCGVTTPVSTYMLTNSELKSLINDMPITNDQKKKMSNNVQQVRQQSYSIMCIIKEEVLAYVVQLPLYGGSGGTGWYTSVITIELSNIKENKCNGTDAKVKKIKQELDKYKNAVTELQLLMQSTPATNNGGLVPRGSHHHHHHSAWSHPQFEK
i-270	MPMGSLQPLATLYLLGMLVASVLAQQSAIASGTAVCKVLHKEGEVNKIKSSLLSTNKSQVSLSNGTSVLTFKVLDLKNYIDKQLLPILNKQSCSISNQETVQEFQQKNNRLLEITREFSSNCGVTTPVSTYMLTNSELKSLINDMPITNDQKKKMSNNVQQVRQQSYSIMCIIKEEVLAYVVQLPLYGGSGGTGWYTSVITIELSNIKENKCNGTDAKVKKIKQELDKYKNAVTELQQLMQSTPATNNGGLVPRGSHHHHHHSAWSHPQFEK
i-273	MPMGSLQPLATLYLLGMLVASVLAQQSAIASGVAVCKVLHLEGEVNKIKSSLLSTNKSQVSLSNGVSVLTFKVLDLKNYIDKQLLPILNKQSCSISNQETVQEFQQKNNRLLEITREFSQNCGVTTPVSTYMLTNSELKSLINDMPITNDQKKKMSNNVQQVRQQSYSIMCIIKEEVLAYVVQLPLYGGGWYTSVITIELSNIKENKCNGTDAKVKQIKQELDKYKNAVTELQQLMQSTPCTNGGAGGGLVPRGSHHHHHHSAWSHPQFEK
i-276	MPMGSLQPLATLYLLGMLVASVLAGWYTSVITIELSNIKENKCNGTDAKVKQIKQELDKYKNAVTELQQLMQSTPCTNGGAGSAIASGVAVCKVLHLEGEVNKIKSSLLSTNKSQVSLSNGVSVLTFKVLDLKNYIDKQLLPILNKQSCSISNQETVQEFQQKNNRLLEITREFSQNCGVTTPVSTYMLTNSELKSLINDMPITNDQKKKMSNNVQQVRQQSYSIMCIIKEEVLAYVVQLPLYGGGLVPRGSHHHHHHSAWSHPQFEK
i-279	MPMGSLQPLATLYLLGMLVASVLAQQSAIASGTAVCKVLHKEGEVNKIKSSLLSTNKSQVSLSNGTSVLTFKVLDLCNYIDKQLLPILNKQSCSISNQETVQEFQQKNNRLLEITREFSSNCGVTTPVSTYMLTNSELKSLINDMPITNDQKKKMSNNVQQVRQQSYSIMCIIKEEVLAYVVQLPLYGGSGGTGWYTSVITICLSNIKENKCNGTDAKVKKIKQELDKYKNAVTELQQLMQSTPATNNGGLVPRGSHHHHHHSAWSHPQFEK
i-282	MPMGSLQPLATLYLLGMLVASVLAQQSAIASGVAVCKVLHLEGEVNKIKSSLLSTNKSQVSLSNGVSVLTFKVLDLCNYIDKQLLPILNKQSCSISNQETVQEFQQKNNRLLEITREFSQNCGVTTPVSTYMLTNSELKSLINDMPITNDQKKKMSNNVQQVRQQSYSIMCIIKEEVLAYVVQLPLYGGGWYTSVITICLSNIKENKCNGTDAKVKQIKQELDKYKNAVTELQQLMQSTPCTNGGAGGGLVPRGSHHHHHHSAWSHPQFEK
i-342	MPMGSLQPLATLYLLGMLVASVLAGWYTSVITICLSNIKENKCNGTDAKVKQIKQELDKYKNAVTELQQLMQSTPCTNGGAGSAIASGVAVCKVLHLEGEVNKIKSSLLSTNKSQVSLSNGVSVLTFKVLDLCNYIDKQLLPILNKQSCSISNQETVQEFQQKNNRLLEITREFSQNCGVTTPVSTYMLTNSELKSLINDMPITNDQKKKMSNNVQQVRQQSYSIMCIIKEEVLAYVVQLPLYGGGLVPRGSHHHHHHSAWSHPQFEK
i-303	MPMGSLQPLATLYLLGMLVASVLAQQSAIASGVAVCKVLHLEGEVNKIKSSLLSTNKSQVSLSNGVSVLTFKVLDLKNYIDKQLLPILNKQSCSISNQETVQEFQQKNNRLLEITREFSQNCGVTTPVSTYMLTNSELLSLINDMPITNDQKKLMSNNVQIVRQQSYSIMCIIKEEVLAYVVQLPLYGGGWYTSVITIELSNIKENKCNGTDAKVKQIKQELDKYKNAVTELQQLMQSTPCTNGGAGGGLVPRGSHHHHHHSAWSHPQFEK
i-306	MPMGSLQPLATLYLLGMLVASVLAGWYTSVITIELSNIKENKCNGTDAKVKQIKQELDKYKNAVTELQQLMQSTPCTNGGAGSAIASGVAVCKVLHLEGEVNKIKSSLLSTNKSQVSLSNGVSVLTFKVLDLKNYIDKQLLPILNKQSCSISNQETVQEFQQKNNRLLEITREFSQNCGVTTPVSTYMLTNSELLSLINDMPITNDQKKLMSNNVQIVRQQSYSIMCIIKEEVLAYVVQLPLYGGGLVPRGSHHHHHHSAWSHPQFEK
i-309	MPMGSLQPLATLYLLGMLVASVLAQQSAIASGVAVCKVLHLEGEVNKIKSSLLSTNKSQVSLSNGVSVLTFKVLDLCNYIDKQLLPILNKQSCSISNQETVQEFQQKNNRLLEITREFSQNCGVTTPVSTYMLTNSELLSLINDMPITNDQKKLMSNNVQIVRQQSYSIMCIIKEEVLAYVVQLPLYGGGWYTSVITICLSNIKENKCNGTDAKVKQIKQELDKYKNAVTELQQLMQSTPCTNGGAGGGLVPRGSHHHHHHSAWSHPQFEK
i-312	MPMGSLQPLATLYLLGMLVASVLAGWYTSVITICLSNIKNEKCNGTDAKVKQIKQELDKYKNAVTELQQLMQSTPCTNGGAGSAIASGVAVCKVLHLEGEVNKIKSSLLSTNKSQVSLSNGVSVLTFKVLDLCNYIDKQLLPILNKQSCSISNQETVQEFQQKNNRLLEITREFSQNCGVTTPVSTYMLTNSELLSLINDMPITNDQKKLMSNNVQIVRQQSYSIMCIIKEEVLAYVVQLPLYGGGLVPRGSHHHHHHSAWSHPQFEK
i-672	MPMGSLQPLATLYLLGMLVASVLAAESALRTGWYTSVITIELSNIKENKCNGTDAKVKLIKQELDKYKNAVTELQLLMQSTPATGGAIASGVAVCKVLHLEGEVNKIKSALLSTNKAVVSLSNGVSVLTFKVLDLKNYIDKQLLPILNKQSCSISNIETVIEFQQKNNRLLEITREFSVNAGVTTPVSTYMLTNSELLSLINDMPITNDQKKLMSNNVQIVRQQSYSIMCIIKEEVLAYVVQLPLYGVIDTPCWKLHTSPLCTTNTKEGSNICLTRTDRGWYCDNAGSVSFFPQAGGLVPRGSHHHHHHSAWSHPQFEK
i-675	MPMGSLQPLATLYLLGMLVASVLAAESALRTGWYTSVITIELSNIKENKCNGTDAKVKLIKQELDKYKNAVTELQLLMQSTPATNGSGSAIASGVAVCKVLHLEGEVNKIKSALLSTNKAVVSLSNGVSVLTFKVLDLKNYIDKQLLPILNKQSCSISNIETVIEFQQKNNRLLEITREFSVNAGVTTPVSTYMLTNSELLSLINDMPITNDQKKLMSNNVQIVRQQSYSIMCIIKEEVLAYVVQLPLYGVIDTPCWKLHTSPLCTTNTKEGSNICLTRTDRGWYCDNAGSVSFFPQAGGLVPRGSHHHHHHSAWSHPQFEK
i-678	MPMGSLQPLATLYLLGMLVASVLAAEGWYTSVITIELSNIKENKCNGTDAKVKLIKQELDKYKNAVTELQLLMQSTPATGGAIASGVAVCKVLHLEGEVNKIKSALLSTNKAVVSLSNGVSVLTFKVLDLKNYIDKQLLPILNKQSCSISNIETVIEFQQKNNRLLEITREFSVNAGVTTPVSTYMLTNSELLSLINDMPITNDQKKLMSNNVQIVRQQSYSIMCIIKEEVLAYVVQLPLYGVIDTPCWKLHTSPLCTTNTKEGSNICLTRTDRGWYCDNAGSVSGGLVPRGSHHHHHHSAWSHPQFEK
i-681	MPMGSLQPLATLYLLGMLVASVLAAEGWYTSVITIELSNIKENKCNGTDAKVKLIKQELDKYKNAVTELQLLMQSTPATNGSGSAIASGVAVCKVLHLEGEVNKIKSALLSTNKAVVSLSNGVSVLTFKVLDLKNYIDKQLLPILNKQSCSISNIETVIEFQQKNNRLLEITREFSVNAGVTTPVSTYMLTNSELLSLINDMPITNDQKKLMSNNVQIVRQQSYSIMCIIKEEVLAYVVQLPLYGVIDTPCWKLHTSPLCTTNTKEGSNICLTRTDRGWYCDNAGSVSGGLVPRGSHHHHHHSAWSHPQFEK
Tandem domain III (18 total)
i-684	MPMGSLQPLATLYLLGMLVASVLAAEALRTGWYTSVITIELSNIKENKCNGTDAKVKLIKQELDKYKNAVTELQLLMQSTPATGGAIASGVAVCKVLHLEGEVNKIKSALLSTNKAVVSLSNGVSVLTFKVLDLKNYIDKQLLPILNKQSCSISNIETVIEFQQKNNRLLEITREFSVNAGVTTPVSTYMLTNSELLSLINDMPITNDQKKLMSNNVQIVRQQSYSIMCIIKEEVLAYVVQLPLYGVIDTPCWKLHTSPLCTTNTKEGSNICLTRTDRGWYCDNAGSVSFFGSGALRTGWYTSVITIELSNIKENKCNGTDAKVKLIKQELDKYKNAVTELQLLMQSTPATGGAIASGVAVCKVLHLEGEVNKIKSALLSTNKAVVSLSNGVSVLTFKV…
i-687	MPMGSLQPLATLYLLGMLVASVLAAEALRTGWYTSVITIELSNIKENKCNGTDAKVKLIKQELDKYKNAVTELQLLMQSTPATNGSGSAIASGVAVCKVLHLEGEVNKIKSALLSTNKAVVSLSNGVSVLTFKVLDLKNYIDKQLLPILNKQSCSISNIETVIEFQQKNNRLLEITREFSVNAGVTTPVSTYMLTNSELLSLINDMPITNDQKKLMSNNVQIVRQQSYSIMCIIKEEVLAYVVQLPLYGVIDTPCWKLHTSPLCTTNTKEGSNICLTRTDRGWYCDNAGSVSFFGSGALRTGWYTSVITIELSNIKENKCNGTDAKVKLIKQELDKYKNAVTELQLLMQSTPATNGSGSAIASGVAVCKVLHLEGEVNKIKSALLSTNKAVVSLSNGVS…
i-690	MPMGSLQPLATLYLLGMLVASVLAAEGWYTSVITIELSNIKENKCNGTDAKVKLIKQELDKYKNAVTELQLLMQSTPATGGAIASGVAVCKVLHLEGEVNKIKSALLSTNKAVVSLSNGVSVLTFKVLDLKNYIDKQLLPILNKQSCSISNIETVIEFQQKNNRLLEITREFSVNAGVTTPVSTYMLTNSELLSLINDMPITNDQKKLMSNNVQIVRQQSYSIMCIIKEEVLAYVVQLPLYGVIDTPCWKLHTSPLCTTNTKEGSNICLTRTDRGWYCDNAGSVSGSGGWYTSVITIELSNIKENKCNGTDAKVKLIKQELDKYKNAVTELQLLMQSTPATGGAIASGVAVCKVLHLEGEVNKIKSALLSTNKAVVSLSNGVSVLTFKVLDLKNYIDKQ…
i-693	MPMGSLQPLATLYLLGMLVASVLAAEGWYTSVITIELSNIKENKCNGTDAKVKLIKQELDKYKNAVTELQLLMQSTPATNGSGSAIASGVAVCKVLHLEGEVNKIKSALLSTNKAVVSLSNGVSVLTFKVLDLKNYIDKQLLPILNKQSCSISNIETVIEFQQKNNRLLEITREFSVNAGVTTPVSTYMLTNSELLSLINDMPITNDQKKLMSNNVQIVRQQSYSIMCIIKEEVLAYVVQLPLYGVIDTPCWKLHTSPLCTTNTKEGSNICLTRTDRGWYCDNAGSVSGSGGWYTSVITIELSNIKENKCNGTDAKVKLIKQELDKYKNAVTELQLLMQSTPATNGSGSAIASGVAVCKVLHLEGEVNKIKSALLSTNKAVVSLSNGVSVLTFKVLDLK…
i-360	MPMGSLQPLATLYLLGMLVASVLAAEALRTGWYTSVITIELSNIKENKCNGTDAKVKLIKQELDKYKNAVTELQLLMQSTPATGGAIASGVAVCKVLHLEGEVNKIKSALLSTNKAVVSLSNGVSVLTFKVLDLKNYIDKQLLPILNKQSCSISNIETVIEFQQKNNRLLEITREFSVNAGVTTPVSTYMLTNSELLSLINDMPITNDQKKLMSNNVQIVRQQSYSIMCIIKEEVLAYVVQLPLYGVIDTPCWKLHTSPLCTTNTKEGSNICLTRTDRGWYCDNAGSVSFFGGGSGGGGALRTGWYTSVITIELSNIKENKCNGTDAKVKLIKQELDKYKNAVTELQLLMQSTPATGGAIASGVAVCKVLHLEGEVNKIKSALLSTNKAVVSLSNGVSV…
i-363	MPMGSLQPLATLYLLGMLVASVLAAEALRTGWYTSVITIELSNIKENKCNGTDAKVKLIKQELDKYKNAVTELQLLMQSTPATNGSGSAIASGVAVCKVLHLEGEVNKIKSALLSTNKAVVSLSNGVSVLTFKVLDLKNYIDKQLLPILNKQSCSISNIETVIEFQQKNNRLLEITREFSVNAGVTTPVSTYMLTNSELLSLINDMPITNDQKKLMSNNVQIVRQQSYSIMCIIKEEVLAYVVQLPLYGVIDTPCWKLHTSPLCTTNTKEGSNICLTRTDRGWYCDNAGSVSFFGGGSGGGGALRTGWYTSVITIELSNIKENKCNGTDAKVKLIKQELDKYKNAVTELQLLMQSTPATNGSGSAIASGVAVCKVLHLEGEVNKIKSALLSTNKAVVSL…
i-366	MPMGSLQPLATLYLLGMLVASVLAAEGWYTSVITIELSNIKENKCNGTDAKVKLIKQELDKYKNAVTELQLLMQSTPATGGAIASGVAVCKVLHLEGEVNKIKSALLSTNKAVVSLSNGVSVLTFKVLDLKNYIDKQLLPILNKQSCSISNIETVIEFQQKNNRLLEITREFSVNAGVTTPVSTYMLTNSELLSLINDMPITNDQKKLMSNNVQIVRQQSYSIMCIIKEEVLAYVVQLPLYGVIDTPCWKLHTSPLCTTNTKEGSNICLTRTDRGWYCDNAGSVSGGGSGGGGGWYTSVITIELSNIKENKCNGTDAKVKLIKQELDKYKNAVTELQLLMQSTPATGGAIASGVAVCKVLHLEGEVNKIKSALLSTNKAVVSLSNGVSVLTFKVLDLKN…
i-369	MPMGSLQPLATLYLLGMLVASVLAAEGWYTSVITIELSNIKENKCNGTDAKVKLIKQELDKYKNAVTELQLLMQSTPATNGSGSAIASGVAVCKVLHLEGEVNKIKSALLSTNKAVVSLSNGVSVLTFKVLDLKNYIDKQLLPILNKQSCSISNIETVIEFQQKNNRLLEITREFSVNAGVTTPVSTYMLTNSELLSLINDMPITNDQKKLMSNNVQIVRQQSYSIMCIIKEEVLAYVVQLPLYGVIDTPCWKLHTSPLCTTNTKEGSNICLTRTDRGWYCDNAGSVSGGGSGGGGGWYTSVITIELSNIKENKCNGTDAKVKLIKQELDKYKNAVTELQLLMQSTPATNGSGSAIASGVAVCKVLHLEGEVNKIKSALLSTNKAVVSLSNGVSVLTFK…
i-372	MELLILKANAITTILTAVTFCFASGQNITGSAIASGVAVCKVLHLEGEVNKIKSALLSTNKAVVSLSNGVSVLTFKVLDLKNYIDKQLLPILNKQSCSISNIETVIEFQQKNNRLLEITREFSVNAGVTTPVSTYMLTNSELLSLINDMPITNDQKKLMSNNVQIVRQQSYSIMCIIKEEVLAYVVQLPLYGGSGGTGWYTSVITIELSNIKENKCNGTDAKVKLIKQELDKYKNAVTELQLLMGGGSGGGSGGGSGGGFLGFLLGVGSAIASGVAVCKVLHLEGEVNKIKSALLSTNKAVVSLSNGVSVLTFKVLDLKNYIDKQLLPILNKQSCSISNIETVIEFQQKNNRLLEITREFSVNAGVTTPVSTYMLTNSELLSLINDMPITNDQKKLMSN…
i-375	MELLILKANAITTILTAVTFCFASGQNITGSAIASGVAVCKVLHLEGEVNKIKSALLSTNKAVVSLSNGVSVLTFKVLDLKNYIDKQLLPILNKQSCSISNICTVIEFQQKNNRLLEITREFSVNAGVTTPVSTYMLTNSELLSLINDMPITNDQKKLMSNNVQIVRQQSYSIMCIIKEEVLAYVVQLPLYGGSGGTGWYTSVITIELSNIKENKCNGTDCKVKLIKQELDKYKNAVTELQLLMGGGSGGGSGGGSGGGFLGFLLGVGSAIASGVAVCKVLHLEGEVNKIKSALLSTNKAVVSLSNGVSVLTFKVLDLKNYIDKQLLPILNKQSCSISNICTVIEFQQKNNRLLEITREFSVNAGVTTPVSTYMLTNSELLSLINDMPITNDQKKLMSN…
i-378	MELLILKANAITTILTAVTFCFASGQNITGSAIASGVAVCKVLHLEGEVNKIKSALLSTNKAVVSLSNGVSVLTFKVLDLKNYIDKQLLPILNKQSCSISNIETVIEFQQKNNRLLEITREFSVNAGVTTPVSTYMLTNSELLSLINDMPITNDQKKLMSNNVQIVRQQSYSIMCIIKEEVLAYVVQLPLYGGSGGTGWYTSVITIELSNIKENKCNGTDAKVKLIKQELDKYKNAVTELQLLMGGGSGGGSGGGFLGFLLGVGSAIASGVAVCKVLHLEGEVNKIKSALLSTNKAVVSLSNGVSVLTFKVLDLKNYIDKQLLPILNKQSCSISNIETVIEFQQKNNRLLEITREFSVNAGVTTPVSTYMLTNSELLSLINDMPITNDQKKLMSNNVQI…
i-381	MELLILKANAITTILTAVTFCFASGQNITGSAIASGVAVCKVLHLEGEVNKIKSALLSTNKAVVSLSNGVSVLTFKVLDLKNYIDKQLLPILNKQSCSISNICTVIEFQQKNNRLLEITREFSVNAGVTTPVSTYMLTNSELLSLINDMPITNDQKKLMSNNVQIVRQQSYSIMCIIKEEVLAYVVQLPLYGGSGGTGWYTSVITIELSNIKENKCNGTDCKVKLIKQELDKYKNAVTELQLLMGGGSGGGSGGGFLGFLLGVGSAIASGVAVCKVLHLEGEVNKIKSALLSTNKAVVSLSNGVSVLTFKVLDLKNYIDKQLLPILNKQSCSISNICTVIEFQQKNNRLLEITREFSVNAGVTTPVSTYMLTNSELLSLINDMPITNDQKKLMSNNVQI…
i-384	MELGLSLVVLAALLQGVQAAVQLQGSAIASGVAVCKVLHLEGEVNKIKSALLSTNKAVVSLSNGVSVLTFKVLDLKNYIDKQLLPILNKQSCSISNIETVIEFQQKNNRLLEITREFSVNAGVTTPVSTYMLTNSELLSLINDMPITNDQKKLMSNNVQIVRQQSYSIMCIIKEEVLAYVVQLPLYGGSGGTGWYTSVITIELSNIKENKCNGTDAKVKLIKQELDKYKNAVTELQLLMGGGSGGGSGGGFLGFLLGVGSAIASGVAVCKVLHLEGEVNKIKSALLSTNKAVVSLSNGVSVLTFKVLDLKNYIDKQLLPILNKQSCSISNIETVIEFQQKNNRLLEITREFSVNAGVTTPVSTYMLTNSELLSLINDMPITNDQKKLMSNNVQIVRQQS…
i-387	MELGLSLVVLAALLQGVQAAVQLQGSAIASGVAVCKVLHLEGEVNKIKSALLSTNKAVVSLSNGVSVLTFKVLDLKNYIDKQLLPILNKQSCSISNICTVIEFQQKNNRLLEITREFSVNAGVTTPVSTYMLTNSELLSLINDMPITNDQKKLMSNNVQIVRQQSYSIMCIIKEEVLAYVVQLPLYGGSGGTGWYTSVITIELSNIKENKCNGTDCKVKLIKQELDKYKNAVTELQLLMGGGSGGGSGGGFLGFLLGVGSAIASGVAVCKVLHLEGEVNKIKSALLSTNKAVVSLSNGVSVLTFKVLDLKNYIDKQLLPILNKQSCSISNICTVIEFQQKNNRLLEITREFSVNAGVTTPVSTYMLTNSELLSLINDMPITNDQKKLMSNNVQIVRQQS…
i-390	MELGLSLVVLAALLQGVQAAVQLQGSAIASGVAVCKVLHLEGEVNKIKSALLSTNKAVVSLSNGVSVLTFKVLDLKNYIDKQLLPILNKQSCSISNIETVIEFQQKNNRLLEITREFSVNAGVTTPVSTYMLTNSELLSLINDMPITNDQKKLMSNNVQIVRQQSYSIMCIIKEEVLAYVVQLPLYGGSGGTGWYTSVITIELSNIKENKCNGTDAKVKLIKQELDKYKNAVTELQLLMGGGSGGGSGGGSGGGFLGFLLGVGSAIASGVAVCKVLHLEGEVNKIKSALLSTNKAVVSLSNGVSVLTFKVLDLKNYIDKQLLPILNKQSCSISNIETVIEFQQKNNRLLEITREFSVNAGVTTPVSTYMLTNSELLSLINDMPITNDQKKLMSNNVQIV…
i-393	MELGLSLVVLAALLQGVQAAVQLQGSAIASGVAVCKVLHLEGEVNKIKSALLSTNKAVVSLSNGVSVLTFKVLDLKNYIDKQLLPILNKQSCSISNICTVIEFQQKNNRLLEITREFSVNAGVTTPVSTYMLTNSELLSLINDMPITNDQKKLMSNNVQIVRQQSYSIMCIIKEEVLAYVVQLPLYGGSGGTGWYTSVITIELSNIKENKCNGTDCKVKLIKQELDKYKNAVTELQLLMGGGSGGGSGGGSGGGFLGFLLGVGSAIASGVAVCKVLHLEGEVNKIKSALLSTNKAVVSLSNGVSVLTFKVLDLKNYIDKQLLPILNKQSCSISNICTVIEFQQKNNRLLEITREFSVNAGVTTPVSTYMLTNSELLSLINDMPITNDQKKLMSNNVQIV…
i-396	MELGLSLVVLAALLQGVQAAVQLQGSAIASGVAVCKVLHLEGEVNKIKSALLSTNKAVVSLSNGVSVLTFKVLDLKNYIDKQLLPILNKQSCSISNIETVIEFQQKNNRLLEITREFSVNAGVTTPVSTYMLTNSELLSLINDMPITNDQKKLMSNNVQIVRQQSYSIMCIIKEEVLAYVVQLPLYGGRGGTGWYTSVITIELSNIKENKCNGTDAKVKLIKQELDKYKNAVTELQLLMGGGSGGGSGGGFLGFLLGVGSAIASGVAVCKVLHLEGEVNKIKSALLSTNKAVVSLSNGVSVLTFKVLDLKNYIDKQLLPILNKQSCSISNIETVIEFQQKNNRLLEITREFSVNAGVTTPVSTYMLTNSELLSLINDMPITNDQKKLMSNNVQIVRQQS…
i-399	MELGLSLVVLAALLQGVQAAVQLQGSAIASGVAVCKVLHLEGEVNKIKSALLSTNKAVVSLSNGVSVLTFKVLDLKNYIDKQLLPILNKQSCSISNICTVIEFQQKNNRLLEITREFSVNAGVTTPVSTYMLTNSELLSLINDMPITNDQKKLMSNNVQIVRQQSYSIMCIIKEEVLAYVVQLPLYGGRGGTGWYTSVITIELSNIKENKCNGTDCKVKLIKQELDKYKNAVTELQLLMGGGSGGGSGGGFLGFLLGVGSAIASGVAVCKVLHLEGEVNKIKSALLSTNKAVVSLSNGVSVLTFKVLDLKNYIDKQLLPILNKQSCSISNICTVIEFQQKNNRLLEITREFSVNAGVTTPVSTYMLTNSELLSLINDMPITNDQKKLMSNNVQIVRQQS…
Trimerized domain III (22 total)
i-426	MYSMQLASCVTLTLVLLVNSSAIASGVAVCKVLHLEGEVNKIKSALLSTNKAVVSLSNGVSVLTFKVLDLKNYIDKQLLPIVNKQSCSISNIETVIEFQQKNNRLLEITREFSVNAGVTTPVSTYMLTNSELLSLINDMPITNDQKKLMSNNVQIVRQQSYSIMCIIKEEVLAYVVQLPLYGGPGGWYTSVITIELSNIKENKCNGTDAKVKLIKQELDKYKNAVTELQLLMQSTPATNGGGSSGGGSSGSHMEEDPCECKSIVKFQTKVEELINTLQQKLEAVAKRIEALENKIIGSLVPRGSHHHHHHHHSAWSHPQFEK
i-429	MYSMQLASCVTLTLVLLVNSSAIASGVAVCKVLHLEGEVNKIKSALLSTNKAVVSLSNGVSVLTFKVLDLKNYIDKQLLPIVNKQSCSISNIETVIEFQQKNNRLLEITREFSVNAGVTTPVSTYMLTNSELLSLINDMPITNDQKKLMSNNVQIVRQQSYSIMCIIKEEVLAYVVQLPLYGGPGGWYTSVITIELSNIKENKCNGTDAKVKLIKQELDKYKNAVTELQLLMQSTPATNGGGSSGGGSSGGGSGSHMEEDPCECKSIVKFQTKVEELINTLQQKLEAVAKRIEALENKIIGSLVPRGSHHHHHHHHSAWSHPQFEK
i-432	MYSMQLASCVTLTLVLLVNSQGSHMEEDPCECKSIVKFQTKVEELINTLQQKLEAVAKRIEALENKIIGGGSGFLLGVGSAIASGVAVCKVLHLEGEVNKIKSALLSTNKAVVSLSNGVSVLTFKVLDLKNYIDKQLLPIVNKQSCSISNIETVIEFQQKNNRLLEITREFSVNAGVTTPVSTYMLTNSELLSLINDMPITNDQKKLMSNNVQIVRQQSYSIMCIIKEEVLAYVVQLPLYGGPGGWYTSVITIELSNIKENKCNGTDAKVKLIKQELDKYKNAVTELQLLMQSTPATNGGGSSGSLVPRGSHHHHHHHHSAWSHPQFEK
i-435	MYSMQLASCVTLTLVLLVNSQGSHMEEDPCECKSIVKFQTKVEELINTLQQKLEAVAKRIEALENKIIGGGSFLGFLLGVGSAIASGVAVCKVLHLEGEVNKIKSALLSTNKAVVSLSNGVSVLTFKVLDLKNYIDKQLLPIVNKQSCSISNIETVIEFQQKNNRLLEITREFSVNAGVTTPVSTYMLTNSELLSLINDMPITNDQKKLMSNNVQIVRQQSYSIMCIIKEEVLAYVVQLPLYGGPGGWYTSVITIELSNIKENKCNGTDAKVKLIKQELDKYKNAVTELQLLMQSTPATNGGGSSGSLVPRGSHHHHHHHHSAWSHPQFEK
i-438	MYSMQLASCVTLTLVLLVNSQGSHMEEDPCECKSIVKFQTKVEELINTLQQKLEAVAKRIEALENKIISAIASGVAVCKVLHLEGEVNKIKSALLSTNKAVVSLSNGVSVLTFKVLDLKNYIDKQLLPIVNKQSCSISNIETVIEFQQKNNRLLEITREFSVNAGVTTPVSTYMLTNSELLSLINDMPITNDQKKLMSNNVQIVRQQSYSIMCIIKEEVLAYVVQLPLYGGPGGWYTSVITIELSNIKENKCNGTDAKVKLIKQELDKYKNAVTELQLLMQSTPATNGGGSSGSLVPRGSHHHHHHHHSAWSHPQFEK
i-441	MYSMQLASCVTLTLVLLVNSSAIASGVAVCKVLHLEGEVNKIKSALLSTNKAVVSLSNGVSVLTFKVLDLKNYIDKQLLPIVNKQSCSISNIETVIEFQQKNNRLLEITREFSVNAGVTTPVSTYMLTNSELLSLINDMPITNDQKKLMSNNVQIVRQQSYSIMCIIKEEVLAYVVQLPLYGGPGGWYTSVITIELSNIKENKCNGTDAKVKLIKQELDKYKNAVTELQLLMQSTPATNGGGSSGGGSSGGSGGIKEEIAKIKEEQAKIKEKIAEIEKRIAEIEKRIAGGCCGSLVPRGSHHHHHHHHSAWSHPQFEK
i-444	MYSMQLASCVTLTLVLLVNSSAIASGVAVCKVLHLEGEVNKIKSALLSTNKAVVSLSNGVSVLTFKVLDLKNYIDKQLLPIVNKQSCSISNIETVIEFQQKNNRLLEITREFSVNAGVTTPVSTYMLTNSELLSLINDMPITNDQKKLMSNNVQIVRQQSYSIMCIIKEEVLAYVVQLPLYGGPGGWYTSVITIELSNIKENKCNGTDAKVKLIKQELDKYKNAVTELQLLMQSTPATNGGGSSGGGSSGGGSGGSGGIKEEIAKIKEEQAKIKEKIAEIEKRIAEIEKRIAGGCCGSLVPRGSHHHHHHHHSAWSHPQFEK
i-447	MYSMQLASCVTLTLVLLVNSQGGSGGIKEEIAKIKEEQAKIKEKIAEIEKRIAEIEKRIAGGCCSAIASGVAVCKVLHLEGEVNKIKSALLSTNKAVVSLSNGVSVLTFKVLDLKNYIDKQLLPIVNKQSCSISNIETVIEFQQKNNRLLEITREFSVNAGVTTPVSTYMLTNSELLSLINDMPITNDQKKLMSNNVQIVRQQSYSIMCIIKEEVLAYVVQLPLYGGPGGWYTSVITIELSNIKENKCNGTDAKVKLIKQELDKYKNAVTELQLLMQSTPATNGGGSSGSLVPRGSHHHHHHHHSAWSHPQFEK
i-450	MYSMQLASCVTLTLVLLVNSQGGSGGIKEEIAKIKEEQAKIKEKIAEIEKRIAEIEKRIAGGCCGFLLGVGSAIASGVAVCKVLHLEGEVNKIKSALLSTNKAVVSLSNGVSVLTFKVLDLKNYIDKQLLPIVNKQSCSISNIETVIEFQQKNNRLLEITREFSVNAGVTTPVSTYMLTNSELLSLINDMPITNDQKKLMSNNVQIVRQQSYSIMCIIKEEVLAYVVQLPLYGGPGGWYTSVITIELSNIKENKCNGTDAKVKLIKQELDKYKNAVTELQLLMQSTPATNGGGSSGSLVPRGSHHHHHHHHSAWSHPQFEK
i-453	MYSMQLASCVTLTLVLLVNSQGGSGGIKEEIAKIKEEQAKIKEKIAEIEKRIAEIEKRIAGGCCFLGFLLGVGSAIASGVAVCKVLHLEGEVNKIKSALLSTNKAVVSLSNGVSVLTFKVLDLKNYIDKQLLPIVNKQSCSISNIETVIEFQQKNNRLLEITREFSVNAGVTTPVSTYMLTNSELLSLINDMPITNDQKKLMSNNVQIVRQQSYSIMCIIKEEVLAYVVQLPLYGGPGGWYTSVITIELSNIKENKCNGTDAKVKLIKQELDKYKNAVTELQLLMQSTPATNGGGSSGSLVPRGSHHHHHHHHSAWSHPQFEK
i-207	MPMGSLQPLATLYLLGMLVASVLAQQSAIASGVAVCKVLHLEGEVNKIKSALLSTNKAVVSLSNGVSVLTFKVLDLKNYIDKQLLPILNKQSCSISNIETVIEFQQKNNRLLEITREFSVNAGVTTPVSTYMLTNSELLSLINDMPITNDQKKLMSNNVQIVRQQSYSIMCIIKEEVLAYVVQLPLYGGSGGTGWYTSVITIELSNIKENKCNGTDAKVKLIKQELDKYKNAVTELQLLMQSTPATNNGGSGGSGGYIPEAPRDGQAYVRKDGEWVLLSTFLGGLVPRGSHHHHHHSAWSHPQFEK
i-210	MPMGSLQPLATLYLLGMLVASVLAQQSAIASGVAVCKVLHKEGEVNKIKSALLSTNKATVSLSNGVSVLTFKVLDLKNYIDKQLLPILNKQSCSISNIETVIEFQQKNNRLLEITREFSVNAGVTTPVSTYMLTNSELKSLINDMPITNDQKKLMSNNVQIVRQQSYSIMCIIKEEVLAYVVQLPLYGGSGGTGWYTSVITIELSNIKENKCNGTDAKVKLIKQELDKYKNAVTELQLLMQSTPATNNGGSGGSGGYIPEAPRDGQAYVRKDGEWVLLSTFLGGLVPRGSHHHHHHSAWSHPQFEK
i-213	MPMGSLQPLATLYLLGMLVASVLAQQSAIASGTAVCKVLHKEGEVNKIKSALLSTNKATVSLSNGTSVLTFKVLDLKNYIDKQLLPILNKQSCSISNIETVIEFQQKNNRLLEITREFSVNAGVTTPVSTYMLTNSELKSLINDMPITNDQKKKMSNNVQQVRQQSYSIMCIIKEEVLAYVVQLPLYGGSGGTGWYTSVITIELSNIKENKCNGTDAKVKLIKQELDKYKNAVTELQLLMQSTPATNNGGSGGSGGYIPEAPRDGQAYVRKDGEWVLLSTFLGGLVPRGSHHHHHHSAWSHPQFEK
i-216	MPMGSLQPLATLYLLGMLVASVLAQQSAIASGVAVCKVLHKEGEVNKIKSALLSTNKATVSLSNGVSVLTFKVLDLKNYIDKQLLPILNKQSCSISNIETVFEFQQKNNRLLEITREFSVNAGVTTPVSTYMLTNSELKSLINDMPITNDQKKLMSNNVQIVRQQSYSIMCIIKEEVLAYVVQLPLYGGSGGTGWYTSVITIELSNIKENKCNGTDAKVKLIKQELDKYKNAVTELQLLMQSTPATNNGGSGGSGGYIPEAPRDGQAYVRKDGEWVLLSTFLGGLVPRGSHHHHHHSAWSHPQFEK
i-219	MPMGSLQPLATLYLLGMLVASVLAQQSCAIASGVAVCKVLHKEGEVNKIKSALLSTNKATVSLSNGVSVLTFKVLDLKNYIDKQLLPILNKQSCSISNIETVIEFQQKNNRLLEITREFSVNAGVTTPVSTYMLTNSELKSLINDMPITNDQKKLMSNNVQIVRQQSYSIMCIIKEEVLAYVVQLPLYGGSGGTGWYTSVITIELSNIKENKCNGTDAKVKLIKQELDKYKNAVTELQLLMQSTPATNGCQGGSGGSGGYIPEAPRDGQAYVRKDGEWVLLSTFLGGLVPRGSHHHHHHSAWSHPQFEK
i-255	MPMGSLQPLATLYLLGMLVASVLAQQSAIASGVAVCKVLHLEGEVNKIKSALLSTNKAVVSLSNGVSVLTFKVLDLKNYIDKQLLPILNKQSCSISNIETVIEFQQKNNRLLEITREFSVNCGVTTPVSTYMLTNSELLSLINDMPITNDQKKLMSNNVQIVRQQSYSIMCIIKEEVLAYVVQLPLYGGSGGTGWYTSVITIELSNIKENKCNGTDAKVKLIKQELDKYKNAVTELQLLMQSTPATNNGGSGGSGGYIPEAPRDGQAYVRKDGEWVLLSTFLGGLVPRGSHHHHHHSAWSHPQFEK
i-258	MPMGSLQPLATLYLLGMLVASVLAQQSAIASGVAVCKVLHKEGEVNKIKSALLSTNKATVSLSNGVSVLTFKVLDLKNYIDKQLLPILNKQSCSISNIETVIEFQQKNNRLLEITREFSVNCGVTTPVSTYMLTNSELKSLINDMPITNDQKKLMSNNVQIVRQQSYSIMCIIKEEVLAYVVQLPLYGGSGGTGWYTSVITIELSNIKENKCNGTDAKVKLIKQELDKYKNAVTELQLLMQSTPATNNGGSGGSGGYIPEAPRDGQAYVRKDGEWVLLSTFLGGLVPRGSHHHHHHSAWSHPQFEK
i-261	MPMGSLQPLATLYLLGMLVASVLAQQSAIASGTAVCKVLHKEGEVNKIKSALLSTNKATVSLSNGTSVLTFKVLDLKNYIDKQLLPILNKQSCSISNIETVIEFQQKNNRLLEITREFSVNCGVTTPVSTYMLTNSELKSLINDMPITNDQKKKMSNNVQQVRQQSYSIMCIIKEEVLAYVVQLPLYGGSGGTGWYTSVITIELSNIKENKCNGTDAKVKLIKQELDKYKNAVTELQLLMQSTPATNNGGSGGSGGYIPEAPRDGQAYVRKDGEWVLLSTFLGGLVPRGSHHHHHHSAWSHPQFEK
i-264	MPMGSLQPLATLYLLGMLVASVLAQQSAIASGVAVCKVLHKEGEVNKIKSALLSTNKATVSLSNGVSVLTFKVLDLKNYIDKQLLPILNKQSCSISNIETVFEFQQKNNRLLEITREFSVNCGVTTPVSTYMLTNSELKSLINDMPITNDQKKLMSNNVQIVRQQSYSIMCIIKEEVLAYVVQLPLYGGSGGTGWYTSVITIELSNIKENKCNGTDAKVKLIKQELDKYKNAVTELQLLMQSTPATNNGGSGGSGGYIPEAPRDGQAYVRKDGEWVLLSTFLGGLVPRGSHHHHHHSAWSHPQFEK
i-267	MPMGSLQPLATLYLLGMLVASVLAQQSCAIASGVAVCKVLHKEGEVNKIKSALLSTNKATVSLSNGVSVLTFKVLDLKNYIDKQLLPILNKQSCSISNIETVIEFQQKNNRLLEITREFSVNCGVTTPVSTYMLTNSELKSLINDMPITNDQKKLMSNNVQIVRQQSYSIMCIIKEEVLAYVVQLPLYGGSGGTGWYTSVITIELSNIKENKCNGTDAKVKLIKQELDKYKNAVTELQLLMQSTPATNGCQGGSGGSGGYIPEAPRDGQAYVRKDGEWVLLSTFLGGLVPRGSHHHHHHSAWSHPQFEK
i-708	MPMGSLQPLATLYLLGMLVASVLAAEHHHHHHHHSAWSHPQFEKGGLVPRGSGGSYIPEAPRDGQAYVRKDGEWVLLSTFLGGAIASGVAVCKVLHLEGEVNKIKSALLSTNKAVVSLSNGVSVLTFKVLDLKNYIDKQLLPILNKQSCSISNIETVIEFQQKNNRLLEITREFSVNAGVTTPVSTYMLTNSELLSLINDMPITNDQKKLMSNNVQIVRQQSYSIMCIIKEEVLAYVVQLPLYGVIDTPCWKLHTSPLCTTNTKEGSNICLTRTDRGWYCDNAGSVSGSGGWYTSVITIELSNIKENKCNGTDAKVKLIKQELDKYKNAVTELQLLMQSTPAT
i-711	MPMGSLQPLATLYLLGMLVASVLAAEAIASGVAVCKVLHLEGEVNKIKSALLSTNKAVVSLSNGVSVLTFKVLDLKNYIDKQLLPILNKQSCSISNIETVIEFQQKNNRLLEITREFSVNAGVTTPVSTYMLTNSELLSLINDMPITNDQKKLMSNNVQIVRQQSYSIMCIIKEEVLAYVVQLPLYGVIDTPCWKLHTSPLCTTNTKEGSNICLTRTDRGWYCDNAGSVSGSGGWYTSVITIELSNIKENKCNGTDAKVKLIKQELDKYKNAVTELQLLMQSTPATGGYIPEAPRDGQAYVRKDGEWVLLSTFLGGLVPRGSGSHHHHHHHHSAWSHPQFEK
i-696	MPMGSLQPLATLYLLGMLVASVLAAEALRTGWYTSVITIELSNIKENKCNGTDAKVKLIKQELDKYKNAVTELQLLMQSTPATGGAIASGVAVCKVLHLEGEVNKIKSALLSTNKAVVSLSNGVSVLTFKVLDLKNYIDKQLLPILNKQSCSISNIETVIEFQQKNNRLLEITREFSVNAGVTTPVSTYMLTNSELLSLINDMPITNDQKKLMSNNVQIVRQQSYSIMCIIKEEVLAYVVQLPLYGVIDTPCWKLHTSPLCTTNTKEGSNICLTRTDRGWYCDNAGSVSFFGGYIPEAPRDGQAYVRKDGEWVLLSTFLGGALRTGWYTSVITIELSNIKENKCNGTDAKVKLIKQELDKYKNAVTELQLLMQSTPATGGAIASGVAVCKVLHLEGEVN…
i-699	MPMGSLQPLATLYLLGMLVASVLAAEALRTGWYTSVITIELSNIKENKCNGTDAKVKLIKQELDKYKNAVTELQLLMQSTPATNGSGSAIASGVAVCKVLHLEGEVNKIKSALLSTNKAVVSLSNGVSVLTFKVLDLKNYIDKQLLPILNKQSCSISNIETVIEFQQKNNRLLEITREFSVNAGVTTPVSTYMLTNSELLSLINDMPITNDQKKLMSNNVQIVRQQSYSIMCIIKEEVLAYVVQLPLYGVIDTPCWKLHTSPLCTTNTKEGSNICLTRTDRGWYCDNAGSVSFFGGYIPEAPRDGQAYVRKDGEWVLLSTFLGGALRTGWYTSVITIELSNIKENKCNGTDAKVKLIKQELDKYKNAVTELQLLMQSTPATNGSGSAIASGVAVCKVLH…
i-702	MPMGSLQPLATLYLLGMLVASVLAAEGWYTSVITIELSNIKENKCNGTDAKVKLIKQELDKYKNAVTELQLLMQSTPATGGAIASGVAVCKVLHLEGEVNKIKSALLSTNKAVVSLSNGVSVLTFKVLDLKNYIDKQLLPILNKQSCSISNIETVIEFQQKNNRLLEITREFSVNAGVTTPVSTYMLTNSELLSLINDMPITNDQKKLMSNNVQIVRQQSYSIMCIIKEEVLAYVVQLPLYGVIDTPCWKLHTSPLCTTNTKEGSNICLTRTDRGWYCDNAGSVSGGYIPEAPRDGQAYVRKDGEWVLLSTFLGGGWYTSVITIELSNIKENKCNGTDAKVKLIKQELDKYKNAVTELQLLMQSTPATGGAIASGVAVCKVLHLEGEVNKIKSALLSTN…
i-705	MPMGSLQPLATLYLLGMLVASVLAAEGWYTSVITIELSNIKENKCNGTDAKVKLIKQELDKYKNAVTELQLLMQSTPATNGSGSAIASGVAVCKVLHLEGEVNKIKSALLSTNKAVVSLSNGVSVLTFKVLDLKNYIDKQLLPILNKQSCSISNIETVIEFQQKNNRLLEITREFSVNAGVTTPVSTYMLTNSELLSLINDMPITNDQKKLMSNNVQIVRQQSYSIMCIIKEEVLAYVVQLPLYGVIDTPCWKLHTSPLCTTNTKEGSNICLTRTDRGWYCDNAGSVSGGYIPEAPRDGQAYVRKDGEWVLLSTFLGGGWYTSVITIELSNIKENKCNGTDAKVKLIKQELDKYKNAVTELQLLMQSTPATNGSGSAIASGVAVCKVLHLEGEVNKIKS…
i-714	MPMGSLQPLATLYLLGMLVASVLAAEAIASGVAVCKVLHLEGEVNKIKSALLSTNKAVVSLSNGVSVLTFKVLDLKNYIDKQLLPILNKQSCSISNIETVIEFQQKNNRLLEITREFSVNAGVTTPVSTYMLTNSELLSLINDMPITNDQKKLMSNNVQIVRQQSYSIMCIIKEEVLAYVVQLPLYGVIDTPCWKLHTSPLCTTNTKEGSNICLTRTDRGWYCDNAGSVSGSGGWYTSVITIELSNIKENKCNGTDAKVKLIKQELDKYKNAVTELQLLMQSTPATGGYIPEAPRDGQAYVRKDGEWVLLSTFLGGAIASGVAVCKVLHLEGEVNKIKSALLSTNKAVVSLSNGVSVLTFKVLDLKNYIDKQLLPILNKQSCSISNIETVIEFQQKNNR…
i-345	MPMGSLQPLATLYLLGMLVASVLAAEHHHHHHHHSAWSHPQFEKGGLVPRGSGGSAIASGVAVCKVLHLEGEVNKIKSALLSTNKAVVSLSNGVSVLTFKVLDLKNYIDKQLLPILNKQSCSISNIETVIEFQQKNNRLLEITREFSVNAGVTTPVSTYMLTNSELLSLINDMPITNDQKKLMSNNVQIVRQQSYSIMCIIKEEVLAYVVQLPLYGVIDTPCWKLHTSPLCTTNTKEGSNICLTRTDRGWYCDNAGSVSGSGGWYTSVITIELSNIKENKCNGTDAKVKLIKQELDKYKNAVTELQLLMQSTPATGGYIPEAPRDGQAYVRKDGEWVLLSTFLGGAIASGVAVCKVLHLEGEVNKIKSALLSTNKAVVSLSNGVSVLTFKVLDLKNYID…
i-348	MPMGSLQPLATLYLLGMLVASVLAAEALRTGWYTSVITIELSNIKENKCNGTDAKVKLIKQELDKYKNAVTELQLLMQSTPATGGGGGGGGGGYIPEAPRDGQAYVRKDGEWVLLSTFLGGIASGVAVCKVLHLEGEVNKIKSALLSTNKAVVSLSNGVSVLTFKVLDLKNYIDKQLLPILNKQSCSISNIETVIEFQQKNNRLLEITREFSVNAGVTTPVSTYMLTNSELLSLINDMPITNDQKKLMSNNVQIVRQQSYSIMCIIKEEVLAYVVQLPLYGVIDTPCWKLHTSPLCTTNTKEGSNICLTRTDRGWYCDNAGSVSFFGSGGSGALRTGWYTSVITIELSNIKENKCNGTDAKVKLIKQELDKYKNAVTELQLLMQSTPATGGAIASGVAV…
i-351	MPMGSLQPLATLYLLGMLVASVLAAEALRTGWYTSVITIELSNIKENKCNGTDAKVKLIKQELDKYKNAVTELQLLMQSTPATGGGGGGGGGGYIPEAPRDGQAYVRKDGEWVLLSTFLGGIASGVAVCKVLHLEGEVNKIKSALLSTNKAVVSLSNGVSVLTFKVLDLKNYIDKQLLPILNKQSCSISNIETVIEFQQKNNRLLEITREFSVNAGVTTPVSTYMLTNSELLSLINDMPITNDQKKLMSNNVQIVRQQSYSIMCIIKEEVLAYVVQLPLYGVIDTPCWKLHTSPLCTTNTKEGSNICLTRTDRGWYCDNAGSVSFFGSGGSGALRTGWYTSVITIELSNIKENKCNGTDAKVKLIKQELDKYKNAVTELQLLMQSTPATNGSGSAIASG…
i-354	MPMGSLQPLATLYLLGMLVASVLAAEALRTGWYTSVITIELSNIKENKCNGTDAKVKLIKQELDKYKNAVTELQLLMQSTPATGGYIPEAPRDGQAYVRKDGEWVLLSTFLGGGGGGGGGGIASGVAVCKVLHLEGEVNKIKSALLSTNKAVVSLSNGVSVLTFKVLDLKNYIDKQLLPILNKQSCSISNIETVIEFQQKNNRLLEITREFSVNAGVTTPVSTYMLTNSELLSLINDMPITNDQKKLMSNNVQIVRQQSYSIMCIIKEEVLAYVVQLPLYGVIDTPCWKLHTSPLCTTNTKEGSNICLTRTDRGWYCDNAGSVSFFGSGGSGALRTGWYTSVITIELSNIKENKCNGTDAKVKLIKQELDKYKNAVTELQLLMQSTPATGGAIASGVAV…
i-357	MPMGSLQPLATLYLLGMLVASVLAAEALRTGWYTSVITIELSNIKENKCNGTDAKVKLIKQELDKYKNAVTELQLLMQSTPATGGYIPEAPRDGQAYVRKDGEWVLLSTFLGGGGGGGGGGIASGVAVCKVLHLEGEVNKIKSALLSTNKAVVSLSNGVSVLTFKVLDLKNYIDKQLLPILNKQSCSISNIETVIEFQQKNNRLLEITREFSVNAGVTTPVSTYMLTNSELLSLINDMPITNDQKKLMSNNVQIVRQQSYSIMCIIKEEVLAYVVQLPLYGVIDTPCWKLHTSPLCTTNTKEGSNICLTRTDRGWYCDNAGSVSFFGSGGSGALRTGWYTSVITIELSNIKENKCNGTDAKVKLIKQELDKYKNAVTELQLLMQSTPATNGSGSAIASG…
aUnderline, signal sequence; blue, F2 region; green, F1 region; brown, purification tag
